# Supplementary material for: A Bayesian Network Meta-Analysis and Systematic Review of Guidance Techniques in Botulinum Toxin Injections and Their Hierarchy in the Treatment of Limb Spasticity
Source: Toxins (Basel). 2023 Mar 31;15(4):256. doi: 10.3390/toxins15040256 (PMC10145352; doi:10.3390/toxins15040256)
Supplement: Supplementary file 1 [file toxins-15-00256-s001.zip]

Archive with 1 entries (1 files):
- toxins-2277734-supplementary.pdf
